# Supplementary material for: Foot-and-mouth disease virus localisation on follicular dendritic cells and sustained induction of neutralising antibodies is dependent on binding to complement receptors (CR2/CR1)
Source: PLoS Pathog. 2022 May 5;18(5):e1009942. doi: 10.1371/journal.ppat.1009942 (PMC9113581; doi:10.1371/journal.ppat.1009942)
Supplement: S1 Table — (XLSX) [file ppat.1009942.s001.xlsx]

## Sheet: Sheet1
		VNT (Neutralising antibody titres)	IgG ELISA (Antibody titres (Log10))	Octet Avidity (KD (M) (-Log10))	IgM ELISA (Antibody titres (Log10))	G-H Loop ELISA (Antibody titres (Log10))	Confocal (Percentage positive FDC networks for FMDV)	PCR Spleen (FMDV RNA copies/108 copies 18S (Log10))	Virus Isolation
Group 1: 4B2 + FMDV
7 dpi	1.1	128	1.88	-	0	3.43	0	0	Negative
	1.2	-	-	-	-	-	0	0	Negative
	1.3	64	-	-	-	-	0	0	-
	1.4	178	1.88	0	0	2.95	1.67	0	-
	1.5	45	2.35	0	0	2	4.65	0	-
	1.6	45	2.83	-	2.3	3.73	2.7	0	-
	1.7	178	2.35	0	2	3.43	0	0	-
	1.8	128	-	0	1.7	3.43	1.68	0	-
Tail vein	1.9	-	-	-	0	-	-	-	-
	1.10	-	1.88	-	2	-	-	-	-
	1.11	-	2.35	-	0	3.43	-	-	-
14 dpi	1.9	64	1.88	0	0	3.73	0	0	-
	1.10	16	-	-	-	-	0	0	-
	1.11	64	4.26	-	0	3.91	48.11	0	-
	1.12	64	3.78	-	0	-	29.25	0	-
	1.13	45	4.26	0	0	2.95	0.61	0	-
	1.14	64	4.26	6.52	0	3.73	50.89	2.25	-
	1.15	11	3.78	-	0	3.91	0	0	-
	1.16	45	3.78	0	0	2	0	0	-
Tail vein	1.17	-	2.65	-	0	0	-	-	-
	1.18	-	-	-	-	3.43	-	-	-
	1.21	-	-	-	-	3.43	-	-	-
	1.22	-	-	0	-	-	-	-	-
21 dpi	1.17	11	2.18	-	0	0	0	0	-
	1.18	-	2.83	-	0	2	1.91	0	-
	1.19	22	-	-	-	-	0	0	-
	1.20	32	4.74	-	0	2.95	1.87	0	-
	1.21	64	4.74	6.95	0	-	0.6	0	-
	1.22	128	4.26	12	0	3.91	9.35	0.68	-
	1.23	64	4.56	-	0	3.43	0	0	-
	1.24	64	4.26	0	0	2	1.32	0	-
Tail vein	1.25	-	3.78	-	0	-	-	-	-
	1.26	-	-	-	-	3.43	-	-	-
	1.27	-	-	-	-	3.91	-	-	-
	1.30	-	-	7.64	-	-	-	-	-
28 dpi	1.25	-	-	-	-	-	0	0	-
	1.26	-	-	-	-	-	0	0	-
	1.27	32	2.65	-	0	3.43	0	0	-
	1.28	11	-	-	-	-	0.83	0	-
	1.29	8	4.26	-	0	2	0	0	-
	1.30	64	4.74	-	0	3.73	1.49	0	-
	1.31	45	-	-	-	-	0.7	0	-
	1.32	45	4.74	-	0	2.48	0	0	-
Group 2: IgG1 + FMDV
7 dpi	2.1	64	1.88	-	0	3.43	51.85	-	Negative
	2.2	64	-	-	-	-	58.82	2.35	Negative
	2.3	-	1.88	-	0	0	74.63	2.73	-
	2.4	90	2.83	-	0	3.43	67.35	4.28	-
	2.5	45	-	-	-	3.43	82.05	3.01	-
	2.6	128	3.31	-	0	3.43	70.48	5.92	-
	2.7	128	2.35	0	0	3.43	55	5.45	-
	2.8	90	2.35	0	1.7	3.43	47.87	3.46	-
Tail vein	2.9	-	2.65	-	2.18	2.48	-	-	-
	2.10	-	3.78	-	2	3.73	-	-	-
	2.12	-	-	-	-	3.43	-	-	-
	2.14	-	-	0	-	-	-	-	-
	2.18	-	-	-	-	2.95	-	-	-
14 dpi	2.9	90	3.78	12	0	3.73	16.92	1.78	-
	2.10	-	-	-	-	-	33.85	0	-
	2.11	178	3.78	9.27	0	3.91	39.73	2.29	-
	2.12	178	-	-	-	-	32.09	2.21	-
	2.13	256	4.74	0	0	-	27.75	2.06	-
	2.14	178	4.26	6.18	0	3.91	47.54	1.87	-
	2.15	178	4.08	6.25	0	-	42.86	2.06	-
	2.16	178	4.08	-	0	4.39	29.75	2.53	-
Tail vein	2.17	-	2.83	-	0	3.91	-	-	-
	2.18	-	4.08	-	0	-	-	-	-
	2.19	-	-	-	-	3.91	-	-	-
	2.32	-	-	6.28	-	-	-	-	-
21 dpi	2.17	256	4.26	-	0	4.69	5	1.24	-
	2.18	64	3.78	-	-	-	25.89	0.81	-
	2.19	128	-	-	-	-	17.14	1.41	-
	2.20	178	-	-	-	-	23.2	0.34	-
	2.21	355	4.56	12	0	3.91	22.09	0.65	-
	2.22	178	4.74	12	0	4.39	35.29	1.1	-
	2.23	178	4.74	12	0	4.21	34.66	0	-
	2.24	256	3.78	-	0	3.73	17.16	0	-
Tail vein	2.27	-	3.78	-	0	-	-	-	-
	2.28	-	3.78	-	0	-	-	-	-
	2.29	-	-	-	-	3.91	-	-	-
28 dpi	2.25	256	4.26	-	0	3.91	25.45	0	-
	2.26	128	4.08	-	-	-	7.45	0	-
	2.27	256	4.74	-	-	3.43	10.17	0	-
	2.28	-	-	-	-	-	9.26	0	-
	2.29	128	4.74	-	0	3.91	6.32	0	-
	2.30	178	4.74	-	0	4.39	8.97	0	-
	2.31	178	4.74	-	-	4.21	5.43	0	-
	2.32	178	4.56	-	0	3.91	10.39	0	-
